# Supplementary material for: Field-based tree mortality constraint reduces estimates of model-projected forest carbon sinks
Source: Nat Commun. 2022 Apr 19;13:2094. doi: 10.1038/s41467-022-29619-4 (PMC9018757; doi:10.1038/s41467-022-29619-4)
Supplement: Supplementary file 4 — Supplementary Data 1 [file 41467_2022_29619_MOESM4_ESM.xlsx]

## Sheet: Sheet1
Data Name	Band Name Used in Scripts	Layer Group	Original Spatial Resolution	Units	Source	Data type	Data Type	Notes
Age	Age	Vegetative	0.5 degree	Year	https://doi.pangaea.de/10.1594/PANGAEA.889943	Continuous	float
BIO20; Annual_Mean_Radiation (CliMond)	Annual_Mean_Radiation	Atmospheric/Topographic	10' of latitude (≈18.5km)	W per m^2	https://www.climond.org/BioclimRegistry.aspx#BioclimFAQ	Continuous	float	No data from Antarctica
WC01 / BIO01 = Annual Mean Temperature	Annual_Mean_Temperature	Climatic	30 arcsec (≈900m at equator)	ºC	WorldClim2	Continuous	double	Average for the years 1970-2000
WC12 / BIO12 = Annual Precipitation	Annual_Precipitation	Climatic	30 arcsec (≈900m at equator)	mm	WorldClim2	Continuous	double	Average for the years 1970-2000
Global AI (Aridity Index)	Aridity_Index	Process	≈1km	AI Value	http://www.cgiar-csi.org/data/global-aridity-and-pet-database	Continuous	signed int32	No data from Antarctica; original values have been multipled by 10,000 (i.e., multiply by 0.0001 to retrieve original values)
Cation exchange capacity of soil for 0-30cm	CEC_030	Soil	30 arcsec (≈900m at equator)	cmolc/kg	https://www.soilgrids.org	Continuous	signed int16
Clay content (0–2 micro meter) for 0-30cm	Clay_030	Soil	30 arcsec (≈900m at equator)	mass fraction in %	https://www.soilgrids.org	Continuous	unsigned int8
Depth to Bedrock	Depth_to_Bedrock	Soil	30 arcsec (≈900m at equator)	cm (up to 200)	https://www.soilgrids.org	Continuous	unsigned int8
Elevation	elevation	Topographic	7.5 arc-seconds (≈250m)	meters	https://explorer.earthengine.google.com/#detail/USGS%2FGMTED2010	Continuous	signed int16
MYD13Q1.006 Vegetation Indices 16-Day Global 250m: EVI	EVI	Vegetative	≈250m	EVI Value	https://explorer.earthengine.google.com/#detail/MODIS%2F006%2FMYD13Q1	Continuous	double	Scaled units (0.0001); cloud composite; No data from Antarctica; default: averaged from the calendar years 2013-2017
Global Biomass (IPCC Tier 1 Calculated Values) for 2000	Global_Biomass_IPCC	Vegetative	≈1km	0.01 tonnes of biomass carbon per hectare	http://cdiac.ess-dive.lbl.gov/epubs/ndp/global_carbon/carbon_documentation.html	Continuous
MOD17A3.055: Terra Net Primary Production Yearly Global 1km (GPP)	Gpp	Process	≈1km	GPP	https://explorer.earthengine.google.com/#detail/MODIS%2F055%2FMOD17A3	Continuous	unsigned int16	Yearly data; averaged for the years 2010-2014
Canopy height	Height	Vegetative	≈1km	m	https://agupubs.onlinelibrary.wiley.com/doi/full/10.1029/2011JG001708	Continuous
BIO21; Highest_Weekly_Radiation (CliMond)	Highest_Weekly_Radiation	Atmospheric/Topographic	10' of latitude (≈18.5km)	W per m^2	https://www.climond.org/BioclimRegistry.aspx#BioclimFAQ	Continuous	float	No data from Antarctica
Hillshade	hillshade	Topographic	7.5 arc-seconds (≈250m)	grayscale value (shade)	https://explorer.earthengine.google.com/#detail/USGS%2FGMTED2010	Continuous	unsigned int8 ∈ [0, 255]	Derived from aster 30m DEM
Human Development (based on Consensus Land Cover classes 7 and 9)	Human_Development_Percentage	Process	30 arc-seconds (≈1 km)	Percentage of land area per pixel covered by classes 7 and 9	https://www.earthenv.org/landcover	Continuous	float	The individual GeoTiffs from classes 7 and 9 were summed to create this layer
Human_Footprint_2009	Human_Footprint_2009	Process	≈1km	%	http://wcshumanfootprint.org/	Continuous	float	No data from Moldova
WC03 / BIO03 = Isothermality (BIO2/BIO7) (* 100)	Isothermality	Climatic	30 arcsec (≈900m at equator)	Unitless	WorldClim2	Continuous	double	Average for the years 1970-2000
Hydraulic conductivity	Ks_030	Soil	≈1km		https://agupubs.onlinelibrary.wiley.com/doi/full/10.1029/2019MS001784	Continuous
LandCoverClass_Cultivated_and_Managed_Vegetation	Landcover_Managed	Process	30 arc-seconds (≈1 km)	Percentage of the pixel area covered by cultivated and managed vegetation (i.e., agriculture)	https://www.earthenv.org/landcover	Continuous	float
Leaf nitrogen content	LNC	Vegetative	0.25 degree	mg g1-	https://www.pnas.org/content/114/51/E10937.short?rss=1	Continuous
Leaf phosphorus content	LPC	Vegetative	0.25 degree	mg g1-	https://www.pnas.org/content/114/51/E10937.short?rss=1	Continuous
WC05 / BIO05 = Max Temperature of Warmest Month	Max_Temperature_of_Warmest_Month	Climatic	30 arcsec (≈900m at equator)	ºC	WorldClim2	Continuous	double	Average for the years 1970-2000
WC02 / BIO02 = Mean Diurnal Range (Mean of monthly (max temp - min temp))	Mean_Diurnal_Range	Climatic	30 arcsec (≈900m at equator)	ºC	WorldClim2	Continuous	double	Average for the years 1970-2000
WC11 / BIO11 = Mean Temperature of Coldest Quarter	Mean_Temperature_of_Coldest_Quarter	Climatic	30 arcsec (≈900m at equator)	mm	WorldClim2	Continuous	double	Average for the years 1970-2000
WC09 / BIO09 = Mean Temperature of Driest Quarter	Mean_Temperature_of_Driest_Quarter	Climatic	30 arcsec (≈900m at equator)	ºC	WorldClim2	Continuous	double	Average for the years 1970-2000
WC10 / BIO10 = Mean Temperature of Warmest Quarter	Mean_Temperature_of_Warmest_Quarter	Climatic	30 arcsec (≈900m at equator)	ºC	WorldClim2	Continuous	double	Average for the years 1970-2000
WC08 / BIO08 = Mean Temperature of Wettest Quarter	Mean_Temperature_of_Wettest_Quarter	Climatic	30 arcsec (≈900m at equator)	ºC	WorldClim2	Continuous	double	Average for the years 1970-2000
WC06 / BIO06 = Min Temperature of Coldest Month	Min_Temperature_of_Coldest_Month	Climatic	30 arcsec (≈900m at equator)	ºC	WorldClim2	Continuous	double	Average for the years 1970-2000
MYD13Q1.006 Vegetation Indices 16-Day Global 250m: NDVI	NDVI	Vegetative	≈250m	NDVI Value	https://explorer.earthengine.google.com/#detail/MODIS%2F006%2FMYD13Q1	Continuous	double	Scaled units (0.0001); cloud composite; No data from Antarctica; default: averaged from the calendar years 2013-2017
MOD17A3.055: Terra Net Primary Production Yearly Global 1km (NPP)	Npp	Process	≈1km	NPP	https://explorer.earthengine.google.com/#detail/MODIS%2F055%2FMOD17A3	Continuous	unsigned int16	Yearly data; averaged for the years 2010-2014
Global PET (Potential Evapotranspiration)	PET	Process	≈1km	PET Value (mm)	http://www.cgiar-csi.org/data/global-aridity-and-pet-database	Continuous	signed int16	No data from Antarctica
Soil Organic Carbon Stock for 0-30 cm	OrgCStockTHa_030	Soil	30 arcsec (≈900m at equator)	tonnes per ha	https://www.soilgrids.org	Continuous	signed int16
Soil pH x 10 in H2O for 0-30 cm	pHinHOX_030	Soil	30 arcsec (≈900m at equator)	pH x 10	https://www.soilgrids.org	Continuous	unsigned int8
Gridded Population of the World, Version 4 (GPWv4): UN-Adjusted Population Density	Population_Density	Anthropogenic	≈1km	persons/km^2	https://explorer.earthengine.google.com/#detail/CIESIN%2FGPWv4%2Funwpp-adjusted-population-density	Continuous	float	Year 2015
WC19 / BIO19 = Precipitation of Coldest Quarter	Precipitation_of_Coldest_Quarter	Climatic	30 arcsec (≈900m at equator)	mm	WorldClim2	Continuous	double	Average for the years 1970-2000
WC14 / BIO14 = Precipitation of Driest Month	Precipitation_of_Driest_Month	Climatic	30 arcsec (≈900m at equator)	mm	WorldClim2	Continuous	double	Average for the years 1970-2000
WC17 / BIO17 = Precipitation of Driest Quarter	Precipitation_of_Driest_Quarter	Climatic	30 arcsec (≈900m at equator)	mm	WorldClim2	Continuous	double	Average for the years 1970-2000
WC18 / BIO18 = Precipitation of Warmest Quarter	Precipitation_of_Warmest_Quarter	Climatic	30 arcsec (≈900m at equator)	mm	WorldClim2	Continuous	double	Average for the years 1970-2000
WC13 / BIO13 = Precipitation of Wettest Month	Precipitation_of_Wettest_Month	Climatic	30 arcsec (≈900m at equator)	mm	WorldClim2	Continuous	double	Average for the years 1970-2000
WC16 / BIO16 = Precipitation of Wettest Quarter	Precipitation_of_Wettest_Quarter	Climatic	30 arcsec (≈900m at equator)	mm	WorldClim2	Continuous	double	Average for the years 1970-2000
WC15 / BIO15 = Precipitation Seasonality (Coefficient of Variation)	Precipitation_Seasonality	Climatic	30 arcsec (≈900m at equator)	mm	WorldClim2	Continuous	double	Average for the years 1970-2000
BIO27; Radiation_of_Coldest_Quarter (CliMond)	Radiation_of_Coldest_Quarter	Atmospheric/Topographic	10' of latitude (≈18.5km)	W per m^2	https://www.climond.org/BioclimRegistry.aspx#BioclimFAQ	Continuous	float	No data from Antarctica
BIO25; Radiation_of_Driest_Quarter (CliMond)	Radiation_of_Driest_Quarter	Atmospheric/Topographic	10' of latitude (≈18.5km)	W per m^2	https://www.climond.org/BioclimRegistry.aspx#BioclimFAQ	Continuous	float	No data from Antarctica
BIO26; Radiation_of_Warmest_Quarter (CliMond)	Radiation_of_Warmest_Quarter	Atmospheric/Topographic	10' of latitude (≈18.5km)	W per m^2	https://www.climond.org/BioclimRegistry.aspx#BioclimFAQ	Continuous	float	No data from Antarctica
BIO24; Radiation_of_Wettest_Quarter (CliMond)	Radiation_of_Wettest_Quarter	Atmospheric/Topographic	10' of latitude (≈18.5km)	W per m^2	https://www.climond.org/BioclimRegistry.aspx#BioclimFAQ	Continuous	float	No data from Antarctica
BIO23; Radiation_Seasonality (CliMond)	Radiation_Seasonality	Atmospheric/Topographic	10' of latitude (≈18.5km)	W per m^2	https://www.climond.org/BioclimRegistry.aspx#BioclimFAQ	Continuous	float	No data from Antarctica
Sand content (50–2000 micro meter) for 0-30 cm	Sand_Content_030	Soil	30 arcsec (≈900m at equator)	mass fraction in %	https://www.soilgrids.org	Continuous	unsigned int8
Silt content (2–50 micro meter) for 0-30 cm	Silt_Content_030	Soil	30 arcsec (≈900m at equator)	mass fraction in %	https://www.soilgrids.org	Continuous	unsigned int8
Specific leaf area	SLA	Vegetative	0.25 degree	m2 Kg1-	https://www.pnas.org/content/114/51/E10937.short?rss=1	Continuous
Slope	slope	Topographic	7.5 arc-seconds (≈250m)	degree (º)	https://explorer.earthengine.google.com/#detail/USGS%2FGMTED2010	Continuous	int ∈ [0, 90]	Derived from aster 30m DEM
Soil N	SN_030	Soil	32 arcsec (≈900m at equator)			Continuous	float
WC07 / BIO07 = Temperature Annual Range (BIO5-BIO6)	Temperature_Annual_Range	Climatic	30 arcsec (≈900m at equator)	ºC	WorldClim2	Continuous	double	Average for the years 1970-2000
WC04 / BIO04 = Temperature Seasonality (standard deviation *100)	Temperature_Seasonality	Climatic	30 arcsec (≈900m at equator)	ºC	WorldClim2	Continuous	double	Average for the years 1970-2000
Stem density	Tree_density	Vegetative	≈1km	ind per ha	http://elischolar.library.yale.edu/yale_fes_data/1/	Continuous	float
Shannon (EVI Heterogeneity); Diversity of EVI	Shannon_Index_1km	Process	≈1km	>=0; <=ln(max # of different EVI)	http://www.earthenv.org/texture	Continuous	unsigned int16	No data from Antarctica
Simpson (EVI Heterogeneity); Diversity of EVI	Simpson_Index_1km	Process	≈1km	>=0; <=1-1/(max # of different EVI)	http://www.earthenv.org/texture	Continuous	unsigned int16	No data from Antarctica
